# Supplementary material for: Replacements at Structural or Functional Dimorphisms 103, 109 and 167 Distinguish HLA Class I Serologically Defined Antigens
Source: HLA. 2025 Sep 13;106(3):e70387. doi: 10.1111/tan.70387 (PMC12432678; doi:10.1111/tan.70387)
Supplement: Supplementary file 2 — Table S1: Correlation analyses among HLA‐A SABs. [file TAN-106-e70387-s004.xlsx]

## Sheet: 1A
Supplemental Table 1A: Correlation analyses among HLA-A SABs
allele_1	allele_2	r_squared_2	pos_pos	pos_neg	neg_pos	neg_neg	total	questionable		Legend
B*51:01	B*51:02	0.918272	456	7	5	14210	15372	694		pos_pos	MFI for both SABs are > 5000
B*51:01	B*52:01	0.775281	370	18	16	14163	15372	805		pos_neg	MFI for allele_1 is > 5000, and MFI for allele_2 is < 1000
B*51:01	B*53:01	0.816114	389	36	11	14188	15372	748		neg_pos	MFI for allele_1 is < 1000, and MFI for allele_2 is > 5000
B*51:02	B*52:01	0.809926	379	15	13	14191	15372	774		neg_neg	MFI for both SABs are < 1000
B*51:02	B*53:01	0.895312	415	21	4	14244	15372	688		total	Total number of sera tested
B*52:01	B*53:01	0.742173	347	24	13	14212	15372	776		questionable	MFI for both SABs are between 1000 and 5000

## Sheet: 1B
Supplemental Table 1B: Correlation analyses among HLA-A SABs
allele_1	allele_2	r_squared_2	pos_pos	pos_neg	neg_pos	neg_neg	total	questionable		Legend
B*45:01	B*50:01	0.404751	260	265	58	13388	15372	1401		pos_pos	MFI for both SABs are > 5000
B*45:01	B*50:02	0.882857	115	15	1	2744	3248	373		pos_neg	MFI for allele_1 is > 5000, and MFI for allele_2 is < 1000
B*50:01	B*50:02	0.340059	51	14	47	2805	3248	331		neg_pos	MFI for allele_1 is < 1000, and MFI for allele_2 is > 5000
										neg_neg	MFI for both SABs are < 1000
										total	Total number of sera tested
										questionable	MFI for both SABs are between 1000 and 5000

## Sheet: 1C
Supplemental Table 1C: Correlation analyses among HLA-A SABs
allele_1	allele_2	r_squared_2	pos_pos	pos_neg	neg_pos	neg_neg	total	questionable		Legend
B*35:01	B*35:02	0.949651	84	1	2	3033	3248	128		pos_pos	MFI for both SABs are > 5000
B*35:01	B*35:03	0.981812	85	0	0	3062	3248	101		pos_neg	MFI for allele_1 is > 5000, and MFI for allele_2 is < 1000
B*35:01	B*35:08	0.949933	81	0	2	3015	3248	150		neg_pos	MFI for allele_1 is < 1000, and MFI for allele_2 is > 5000
B*35:01	B*35:12	0.941013	87	0	2	3047	3248	112		neg_neg	MFI for both SABs are < 1000
B*35:02	B*35:03	0.944861	85	1	0	3036	3248	126		total	Total number of sera tested
B*35:02	B*35:08	0.923421	81	0	2	3004	3248	161		questionable	MFI for both SABs are between 1000 and 5000
B*35:02	B*35:12	0.920282	87	0	4	3034	3248	123
B*35:03	B*35:08	0.944757	81	0	2	3015	3248	150
B*35:03	B*35:12	0.962751	87	0	3	3052	3248	106
B*35:08	B*35:12	0.906526	81	2	3	3004	3248	158
