# Supplementary material for: Replacements at Structural or Functional Dimorphisms 103, 109 and 167 Distinguish HLA Class I Serologically Defined Antigens
Source: HLA. 2025 Sep 13;106(3):e70387. doi: 10.1111/tan.70387 (PMC12432678; doi:10.1111/tan.70387)
Supplement: Supplementary file 5 — Table S4: Proposed associated antigens, WHO recognised antigens and their residues determining epitope (DEP) for HLA‐DR. [file TAN-106-e70387-s006.xlsx]

## Sheet: HLA-A
Supplemental Table 4A: Proposed associated antigens, WHO recognized antigens and their residues determining epitope (DEP) for HLA-A
Proposed Associated Antigens	WHO Recognized Antigen			Bw4 associated	Prototype Allele	CIWD 3.0	Residue Position
	Associated	Split	Broad				43	44	45	56	62	63	65	66	67	73	74	76	82	83	102	103	107	109	127	138	144	145	149	151	161	163	166	167	171
			A1		A*01:01	C	Q	K	M	G	Q	E	R	N	M	T	D	A	R	G	D	V	G	F	N	M	K	R	A	H	E	R	D	G	Y
A-0201			A2		A*02:01	C	Q	R	M	G	G	E	R	K	V	T	H	V	R	G	D	V	W	F	K	M	K	H	A	H	E	T	E	W	Y
A-0202					A*02:02	C	R	R	M	G	G	E	R	K	V	T	H	V	R	G	D	V	W	F	K	M	K	H	A	H	E	T	E	W	Y
	A203				A*02:03	C	Q	R	M	G	G	E	R	K	V	T	H	V	R	G	D	V	W	F	K	M	K	H	T	H	E	T	E	W	Y
A-0208					A*02:08	C	R	R	M	G	G	E	R	N	V	T	H	V	R	G	D	V	W	F	K	M	K	H	A	H	E	T	E	W	Y
	A210				A*02:10	C	Q	R	M	G	G	E	R	K	V	T	H	V	R	G	D	V	G	F	K	M	K	H	A	H	E	T	E	W	Y
A-0211					A*02:11	C	Q	R	M	G	G	E	R	K	V	I	D	V	R	G	D	V	W	F	K	M	K	H	A	H	E	T	E	W	Y
A-0216					A*02:16	C	Q	R	M	G	G	E	R	K	V	T	H	V	R	G	D	V	W	F	K	M	K	H	A	H	E	E	E	W	Y
A-0218					A*02:18	WD	Q	R	M	G	G	E	R	K	V	T	H	V	R	G	D	V	W	F	K	K	K	H	A	H	E	T	E	W	Y
A-0219					A*02:19	I	Q	R	M	G	G	E	R	K	V	T	H	V	R	G	D	V	W	F	K	M	K	R	A	H	E	T	D	G	Y
A-0220					A*02:20	C	Q	R	M	G	G	E	R	N	V	T	H	V	R	G	D	V	W	F	K	M	K	H	A	H	E	T	E	W	Y
A-0244					A*02:44	I	Q	R	M	G	G	E	R	K	V	T	H	V	R	G	D	V	W	F	K	M	K	R	A	H	E	T	E	W	Y
A-0246					A*02:46	WD	Q	R	M	G	E	E	G	K	V	T	H	V	R	G	D	V	W	F	K	M	K	H	A	H	E	T	E	W	Y
A-0256					A*02:56	I	Q	R	M	G	Q	E	R	N	V	T	H	V	R	G	D	V	W	F	K	M	K	H	A	H	E	T	E	W	Y
A-0265					A*02:65		Q	R	M	G	G	E	R	K	V	T	H	V	R	G	D	V	G	L	N	M	Q	R	A	R	E	T	E	W	Y
A-0285					A*02:85	C	Q	R	M	G	G	E	R	K	V	T	H	V	R	G	D	V	W	F	K	M	K	H	V	H	E	T	E	W	Y
A-0301			A3		A*03:01	C	Q	R	M	G	Q	E	R	N	V	T	D	V	R	G	D	V	G	F	N	M	K	R	A	H	D	T	E	W	Y
A-0305					A*03:05	I	Q	R	M	G	Q	E	R	N	V	T	D	V	R	G	D	V	G	F	N	M	K	R	A	H	E	T	E	W	Y
A-0323					A*03:23	WD	Q	R	M	G	G	E	R	K	V	T	D	V	R	G	D	V	G	F	N	M	K	R	A	H	D	T	E	W	Y
A-2301		A23	A9	Bw4	A*23:01	C	Q	R	M	G	E	E	G	K	V	T	D	E	L	R	D	V	G	F	K	M	Q	R	A	R	E	T	D	G	Y
A-2304					A*23:04	WD	Q	R	M	G	E	E	G	K	V	T	D	E	L	R	D	V	G	F	K	M	Q	R	A	R	E	T	E	W	Y
A-2424					A*24:24	WD	Q	R	M	G	R	N	R	N	V	T	D	E	L	R	D	V	G	F	K	M	Q	R	A	R	E	T	D	G	Y
A-2402		A24			A*24:02	C	Q	R	M	G	E	E	G	K	V	T	D	E	L	R	D	V	G	F	K	M	K	R	A	H	E	T	D	G	Y
	A2403				A*24:03	C	Q	R	M	G	E	E	G	K	V	T	D	E	L	R	D	V	G	F	K	M	K	R	A	H	E	T	E	W	Y
A-2404					A*24:04	I	Q	R	M	G	E	E	G	K	V	T	D	A	R	G	D	V	G	F	K	M	K	R	A	H	E	T	D	G	Y
A-2405				Bw4	A*24:05	C	Q	R	M	G	E	E	G	K	V	T	D	E	L	R	D	V	G	F	K	M	Q	R	A	H	E	T	D	G	Y
A-2408					A*24:08	I	Q	R	M	G	G	E	R	K	V	T	D	E	L	R	D	V	G	F	K	M	K	R	A	H	E	T	D	G	Y
A-2410					A*24:10	C	Q	R	M	G	E	E	G	K	V	T	D	E	L	R	D	V	G	F	K	M	K	R	A	H	E	R	E	W	Y
A-2414					A*24:14	C	Q	R	M	G	E	E	G	K	V	T	D	E	L	R	D	V	W	F	K	M	K	R	A	H	E	T	D	G	Y
A-2423					A*24:23	C	Q	R	M	G	E	E	G	K	V	T	D	E	L	R	D	V	G	F	K	M	K	R	A	H	E	T	D	W	Y
		A25	A10	Bw4	A*25:01	C	Q	R	M	G	R	N	R	N	V	T	D	E	L	R	D	V	G	F	N	M	Q	R	T	H	E	R	E	W	Y
A-2601		A26			A*26:01	C	Q	R	M	G	R	N	R	N	V	T	D	A	R	G	D	V	G	F	N	M	Q	R	T	H	E	R	E	W	Y
A-2603					A*26:03	C	Q	R	M	G	R	N	R	N	V	T	H	V	R	G	D	V	G	F	N	M	Q	R	T	H	E	R	E	W	Y
A-2607					A*26:07	I	Q	R	M	G	G	E	R	K	V	T	D	A	R	G	D	V	G	F	N	M	Q	R	T	H	E	R	E	W	Y
A-2614					A*26:14	I	Q	R	M	G	R	N	R	N	V	T	D	A	R	G	D	V	G	F	N	M	Q	R	A	H	E	R	E	W	Y
A-3401		A34			A*34:01	C	Q	R	M	G	R	N	R	K	V	T	D	V	R	G	D	V	G	F	N	M	Q	R	T	H	E	T	E	W	Y
A-3402					A*34:02	C	Q	R	M	G	R	N	R	N	V	T	D	V	R	G	D	V	G	F	N	M	Q	R	T	H	E	T	E	W	Y
A-6601		A66			A*66:01	C	Q	R	M	G	R	N	R	N	V	T	D	V	R	G	D	V	G	F	N	M	Q	R	T	H	E	R	E	W	Y
A-6602					A*66:02	C	Q	R	M	G	R	N	R	N	V	T	D	V	R	G	D	V	G	F	N	M	Q	R	T	H	E	E	E	W	Y
			A11		A*11:01	C	Q	R	M	G	Q	E	R	N	V	T	D	V	R	G	D	V	G	F	N	M	K	R	A	H	E	R	E	W	Y
A-2901		A29	A19		A*29:01	C	Q	R	M	G	L	Q	R	N	V	T	D	A	R	G	H	V	G	F	N	M	Q	R	A	R	E	T	E	W	Y
A-2902					A*29:02	C	Q	R	M	G	L	Q	R	N	V	T	D	A	R	G	D	V	G	F	N	M	Q	R	A	R	E	T	E	W	Y
A-3001		A30			A*30:01	C	Q	R	M	R	Q	E	R	N	V	T	D	V	R	G	D	V	G	F	N	M	Q	R	A	R	E	T	E	W	Y
A-3002					A*30:02	C	Q	R	M	R	Q	E	R	N	V	T	D	E	R	G	D	V	G	F	N	M	Q	R	A	R	E	T	E	W	Y
A-3007					A*30:07	C	Q	R	M	R	E	E	G	K	V	T	D	E	R	G	D	V	G	F	N	M	Q	R	A	R	E	T	E	W	Y
A-3101		A31			A*31:01	C	Q	R	M	R	Q	E	R	N	V	I	D	V	R	G	D	V	G	F	N	M	Q	R	A	R	E	T	E	W	Y
A-3102					A*31:02	C	Q	R	M	R	Q	E	R	K	V	I	D	V	R	G	D	V	G	F	N	M	Q	R	A	R	E	T	E	W	Y
A-3201		A32		Bw4	A*32:01	C	Q	R	M	G	Q	E	R	N	V	T	D	E	L	R	D	V	G	L	N	M	Q	R	A	R	E	T	E	W	Y
A-3204					A*32:04	I	Q	R	M	G	Q	E	R	N	V	T	D	E	L	R	D	V	G	F	N	M	K	R	A	H	D	T	E	W	Y
A-3301		A33			A*33:01	C	Q	R	M	G	R	N	R	N	V	I	D	V	R	G	D	V	G	F	N	M	Q	R	A	R	E	T	E	W	H
A-3303					A*33:03	C	Q	R	M	G	R	N	R	N	V	I	D	V	R	G	D	V	G	F	N	M	Q	R	A	R	E	T	E	W	Y
A-3308					A*33:08	WD	Q	R	M	G	G	E	R	K	V	I	D	V	R	G	D	V	G	F	N	M	Q	R	A	R	E	T	E	W	Y
A-3313					A*33:13	WD	Q	R	M	G	R	N	R	N	V	T	D	A	R	G	D	V	G	F	N	M	Q	R	A	R	E	T	E	W	Y
		A74			A*74:01	C	Q	R	M	G	Q	E	R	N	V	T	D	V	R	G	D	V	G	L	N	M	Q	R	A	R	E	T	E	W	Y
A-6801		A68	A28		A*68:01	C	Q	R	M	G	R	N	R	N	V	T	D	V	R	G	D	V	G	F	K	M	K	H	A	H	E	T	E	W	Y
A-6810					A*68:10	C	Q	R	M	G	E	E	R	N	V	T	D	V	R	G	D	V	G	F	K	M	K	H	A	H	E	T	E	W	Y
A-6813					A*68:13	C	Q	R	M	G	R	E	R	N	V	T	D	V	R	G	D	V	G	F	K	M	K	H	A	H	E	T	E	W	Y
A-6836				Bw4	A*68:36	WD	Q	R	M	G	R	N	R	N	V	T	D	E	L	R	D	V	G	F	K	M	K	H	A	H	E	T	E	W	Y
		A69			A*69:01	C	Q	R	M	G	R	N	R	N	V	T	D	V	R	G	D	V	W	F	K	M	K	H	A	H	E	T	E	W	Y
			A36		A*36:01	C	Q	K	M	G	Q	E	R	N	M	T	D	A	R	G	D	V	G	F	N	M	K	R	A	H	E	T	E	W	Y
			A43		A*43:01	C	Q	R	M	G	L	Q	R	N	V	T	D	A	R	G	D	V	G	F	N	M	Q	R	T	H	E	R	E	W	Y
			A80		A*80:01	C	Q	R	M	E	E	E	R	N	V	T	N	A	R	G	D	V	G	F	N	M	K	R	A	R	E	E	D	G	Y
	“Proposed Associated Antigens" column shows cumulatively proposed associated antigens. “WHO Recognized Antigen" column is divided into three currently accepted “Associated”, “Split” and “Broad” antigen columns. All the proposed antigens were associated to one of the WHO recognized antigens according to the first field allele name, except for the antigen A-2424. “Bw4 associated" column shows predi…

## Sheet: HLA-B
Supplemental Table 4B: Proposed associated antigens, WHO recognized antigens and their residues determining epitope (DEP) for HLA-B
Proposed Associated Antigens	WHO Recognized Antigen			Bw4/Bw6 associated	Prototype Allele	CIWD 3.0	Residue Position
	Associated	Split	Broad				11	45	46	62	63	66	67	69	70	71	76	82	83	103	109	127	143	145	147	158	163	167	171	177	178	180
B-5101		B51	B5	Bw4	B*51:01	C	A	T	E	R	N	I	F	T	N	T	E	L	R	V	L	N	T	R	W	A	L	W	H	E	T	Q
	B5102			Bw4	B*51:02	C	A	T	E	R	N	I	F	T	N	T	E	L	R	V	L	N	T	R	W	A	L	W	Y	E	T	Q
	B5103			Bw4	B*51:03		A	T	E	R	N	I	F	T	N	T	E	L	R	V	L	N	T	R	W	A	L	G	H	E	T	Q
B-5107				Bw4	B*51:07/B*51:22	C	A	T	E	R	N	I	S/C	T	N	T	E	L	R	V	L	N	T	R	W	A	L	W	H	E	T	Q
B-5119				Bw4	B*51:19	C	A	T	E	R	N	I	F	T	N	T	E	L	R	V	L	N	T	R	W	T	L	W	H	E	T	Q
		B52		Bw4	B*52:01	C	A	T	E	R	E	I	S	T	N	T	E	L	R	V	L	N	T	R	W	A	L	W	H	E	T	Q
B-0702			B7	Bw6	B*07:02	C	S	E	E	R	N	I	Y	A	Q	A	E	R	G	V	L	N	T	R	W	A	E	W	Y	D	K	E
	B703			Bw6	B*07:03	I	S	E	E	R	N	I	Y	T	N	T	E	R	G	V	L	N	T	R	W	A	E	W	Y	D	K	E
B-0710				Bw6	B*07:10	C	S	E	E	R	N	I	C	A	Q	A	E	R	G	V	L	N	T	R	W	A	E	W	Y	D	K	E
B-0712				Bw6	B*07:12	C	S	E	E	R	N	I	Y	A	Q	A	E	R	G	L	L	N	T	R	W	A	E	W	Y	D	K	E
B-0715				Negative	B*07:15	I	S	E	E	R	N	I	Y	A	Q	A	V	R	G	V	L	N	T	R	W	A	E	W	Y	D	K	E
B-0736				Bw4	B*07:36	WD	S	E	E	R	N	I	Y	A	Q	A	E	L	R	V	L	N	T	R	W	A	E	W	Y	D	K	E
B-0801			B8	Bw6	B*08:01	C	A	E	E	R	N	I	F	T	N	T	E	R	G	V	L	N	T	R	W	A	T	W	Y	D	T	E
B-0802				Bw4	B*08:02	WD	A	E	E	R	N	I	F	T	N	T	E	L	R	V	L	N	T	R	W	A	T	W	Y	D	T	E
B-4402		B44	B12	Bw4	B*44:02	C	A	K	E	R	E	I	S	T	N	T	E	L	R	V	L	N	T	R	W	A	L	S	Y	E	T	Q
B-4404				Bw4	B*44:04	C	A	K	E	R	E	I	S	T	N	T	E	L	R	V	L	N	T	R	W	A	T	S	Y	E	T	Q
B-4406				Bw4	B*44:06	I	A	T	E	R	N	I	F	T	N	T	E	L	R	V	L	N	T	R	W	A	L	S	Y	E	T	Q
B-4408				Bw4	B*44:08	I	A	M	A	R	E	I	S	T	N	T	E	L	R	V	L	N	T	R	W	A	L	S	Y	E	T	Q
B-4410				Bw4	B*44:10	C	A	K	E	R	E	I	S	T	N	T	E	L	R	L	L	N	T	R	W	A	L	S	Y	E	T	Q
B-4429				Bw4	B*44:29	C	A	K	E	R	E	I	S	T	N	T	E	L	R	V	L	N	T	R	W	T	L	S	Y	E	T	Q
		B45		Bw6	B*45:01	C	A	K	E	R	E	I	S	T	N	T	E	R	G	L	L	N	T	R	W	A	L	S	Y	E	T	Q
			B13	Bw4	B*13:02	C	A	M	A	R	E	I	S	T	N	T	E	L	R	L	L	N	T	L	W	A	E	W	Y	E	T	Q
		B64	B14	Bw6	B*14:01	C	S	E	E	R	N	I	C	T	N	T	E	R	G	V	L	N	T	R	W	A	T	W	H	E	T	Q
		B65		Bw6	B*14:02	C	A	E	E	R	N	I	C	T	N	T	E	R	G	V	L	N	T	R	W	A	T	W	H	E	T	Q
B-1501		B62	B15	Bw6	B*15:01	C	A	M	A	R	E	I	S	T	N	T	E	R	G	V	L	N	T	R	W	A	L	W	Y	E	T	Q
B-1520				Bw6	B*15:20	C	A	M	A	R	E	I	S	T	N	T	E	R	G	L	L	N	T	R	W	A	L	W	Y	E	T	Q
B-1524				Bw4	B*15:24	C	A	M	A	R	E	I	S	T	N	T	E	L	R	V	L	N	T	R	W	A	L	W	Y	E	T	Q
B-1538				Bw6	B*15:38	C	A	M	A	R	E	I	S	T	N	T	E	R	G	V	L	N	T	R	W	A	L	W	H	E	T	Q
B-1540				Bw6	B*15:40	C	A	M	A	R	E	I	S	T	N	T	E	R	G	V	L	N	T	R	W	A	E	W	Y	E	T	Q
B-1542				Bw6	B*15:42	WD	A	M	A	R	E	I	S	T	N	T	E	R	G	L	L	N	T	R	W	A	T	W	Y	E	T	Q
B-1548				Bw6	B*15:48	C	A	M	A	R	E	I	S	T	N	T	E	R	G	V	L	N	T	R	W	T	L	W	Y	E	T	Q
B-1516		B63		Bw4	B*15:16	C	A	M	A	R	E	N	M	A	S	A	E	L	R	L	L	N	T	R	W	A	L	W	Y	E	T	Q
B-1517				Bw4	B*15:17	C	A	M	A	R	E	N	M	A	S	A	E	L	R	V	L	N	T	R	W	A	L	W	Y	E	T	Q
B-1502		B75		Bw6	B*15:02/B*15:21	C	A	M	A	R	N	I	S/C	T	N	T	E	R	G	V	L	N	T	R	W	A	L	W	Y	E	T	Q
B-1511				Bw6	B*15:11/B*15:08	C	A	M	A	R	N	I	Y/F	T	N	T	E	R	G	V	L	N	T	R	W	A	L	W	Y	E	T	Q
		B76		Bw6	B*15:12/B*15:14	C	A	M	A	R	E	I	S	T	N	T	E	R	G	V	L	N	T	R	W	A	L	G/S	Y	E	T	Q
		B77		Bw4	B*15:13	C	A	M	A	R	N	I	S	T	N	T	E	L	R	V	L	N	T	R	W	A	L	W	Y	E	T	Q
B-3801		B38	B16	Bw4	B*38:01	C	S	E	E	R	N	I	C	T	N	T	E	L	R	V	L	N	T	R	W	T	T	W	Y	E	T	Q
B-3803				Bw4	B*38:03	I	S	E	E	R	E	I	S	T	N	T	E	L	R	V	L	N	T	R	W	T	T	W	Y	E	T	Q
B-3806				Bw4	B*38:06	WD	S	T	E	R	N	I	F	T	N	T	E	L	R	V	L	N	T	R	W	T	T	W	Y	E	T	Q
	B3901	B39		Bw6	B*39:01	C	S	E	E	R	N	I	C	T	N	T	E	R	G	V	L	N	T	R	W	T	T	W	Y	E	T	Q
	B3902			Bw6	B*39:02	C	S	E	E	R	E	I	S	T	N	T	E	R	G	V	L	N	T	R	W	T	T	W	Y	E	T	Q
B-3910				Bw6	B*39:10	C	S	E	E	R	N	I	Y	T	N	T	E	R	G	V	L	N	T	R	W	T	T	W	Y	E	T	Q
		B57	B17	Bw4	B*57:01	C	A	M	A	G	E	N	M	A	S	A	E	L	R	V	L	N	T	R	W	A	L	W	Y	E	T	Q
		B58		Bw4	B*58:01	C	A	T	E	G	E	N	M	A	S	A	E	L	R	L	L	N	T	R	W	A	L	W	Y	E	T	Q
B-1801			B18	Bw6	B*18:01	C	S	T	E	R	N	I	S	T	N	T	E	R	G	V	L	N	T	R	W	A	T	W	H	E	T	Q
B-1805				Bw6	B*18:05	C	S	T	E	R	N	I	S	T	N	T	E	R	G	V	L	K	T	R	W	A	T	W	H	E	T	Q
B-1806				Negative	B*18:06	I	S	T	E	R	N	I	S	T	N	T	V	R	G	V	L	N	T	R	W	A	T	W	H	E	T	Q
B-1809				Bw4	B*18:09	WD	S	T	E	R	N	I	S	T	N	T	E	L	R	V	L	N	T	R	W	A	T	W	H	E	T	Q
		B49	B21	Bw4	B*49:01	C	A	K	E	R	E	I	S	T	N	T	E	L	R	L	L	N	T	R	W	A	L	W	Y	E	T	Q
		B50		Bw6	B*50:01	C	A	K	E	R	E	I	S	T	N	T	E	R	G	L	L	N	T	R	W	A	L	W	Y	E	T	Q
	B4005			Bw6	B*40:05	C	S	K	E	R	E	I	S	T	N	T	E	R	G	V	L	N	T	R	W	A	L	W	Y	E	T	Q
		B54	B22	Bw6	B*54:01	C	A	G	E	R	N	I	Y	A	Q	A	E	R	G	L	L	N	T	R	W	A	T	W	Y	E	T	Q
B-5501		B55		Bw6	B*55:01	C	A	E	E	R	N	I	Y	A	Q	A	E	R	G	L	L	N	T	R	W	A	T	W	Y	E	T	Q
B-5504				Bw6	B*55:04	C	A	E	E	R	N	I	Y	A	Q	A	E	R	G	V	L	N	T	R	W	A	T	W	Y	E	T	Q
B-5601		B56		Bw6	B*56:01	C	A	E	E	R	N	I	Y	A	Q	A	E	R	G	L	L	N	T	R	W	A	L	W	Y	E	T	Q
B-5603				Bw6	B*56:03	C	A	E	E	R	N	I	Y	A	Q	A	E	R	G	V	L	N	T	R	W	A	L	W	Y	E	T	Q
B-2705			B27	Bw4	B*27:05	C	S	E	E	R	E	I	C	A	K	A	E	L	R	V	L	N	T	R	W	A	E	W	Y	E	T	Q
B-2714				Bw4	B*27:14	C	S	E	E	R	E	I	C	A	K	A	E	L	R	L	L	N	T	R	W	A	E	W	Y	E	T	Q
	B2708			Bw6	B*27:08	C	S	E	E	R	E	I	C	A	K	A	E	R	G	V	L	N	T	R	W	A	E	W	Y	E	T	Q
B-2712				Bw6	B*27:12	C	S	E	E	R	E	I	C	T	N	T	E	R	G	V	L	N	T	R	W	A	E	W	Y	E	T	Q
B-3501			B35	Bw6	B*35:01	C	A	T	E	R	N	I	F	T	N	T	E	R	G	L	L	N	T	R	W	A	L	W	Y	E	T	Q
B-3502				Bw6	B*35:02	C	A	T	E	R	N	I	F	T	N	T	E	R	G	L	F	N	T	R	W	A	L	W	Y	E	T	Q
B-3510				Bw6	B*35:10	C	A	T	E	R	E	I	F	T	N	T	E	R	G	L	L	N	T	R	W	A	L	W	Y	E	T	Q
B-3512				Bw6	B*35:12	C	A	T	E	R	N	I	F	T	N	T	E	R	G	V	L	N	T	R	W	A	L	W	Y	E	T	Q
B-3515				Bw6	B*35:15	I	A	T	E	R	N	I	F	T	N	T	E	R	G	L	L	N	T	R	W	A	E	W	Y	E	T	Q
B-3516				Bw6	B*35:16	C	A	T	E	R	E	I	F	T	N	T	E	R	G	V	L	N	T	R	W	A	L	W	Y	E	T	Q
B-3519				Bw6	B*35:19	C	A	K	E	R	N	I	F	T	N	T	E	R	G	L	L	N	T	R	W	A	L	W	Y	E	T	Q
B-3520				Bw6	B*35:20	C	A	T	E	R	N	I	S	T	N	T	E	R	G	L	L	N	T	R	W	A	L	W	Y	E	T	Q
B-3528				Bw6	B*35:28	C	A	T	E	R	E	I	S	T	N	T	E	R	G	L	L	N	T	R	W	A	L	W	Y	E	T	Q
B-3531				Bw6	B*35:31	C	A	T	E	R	N	I	F	T	N	T	E	R	G	V	L	N	T	R	W	A	E	W	Y	E	T	Q
B-3701			B37	Bw4	B*37:01	C	S	T	E	R	E	I	S	T	N	T	E	L	R	V	L	N	T	R	W	A	T	W	Y	E	T	Q
B-3702				Bw4	B*37:02	C	S	T	E	R	E	I	S	T	N	T	E	L	R	V	L	N	T	R	W	A	E	W	Y	E	T	Q
B-3704				Bw4	B*37:04	C	S	T	E	R	E	I	S	T	N	T	E	L	R	V	L	N	T	R	W	A	T	W	H	E	T	Q
B-3705				Bw6	B*37:05	WD	S	T	E	R	E	I	S	T	N	T	E	R	G	V	L	N	T	R	W	A	T	W	Y	E	T	Q
B-4001		B60	B40	Bw6	B*40:01	C	A	K	E	R	E	I	S	T	N	T	E	R	G	V	L	N	S	R	L	A	E	W	Y	D	K	E
B-4016				Bw6	B*40:16	C	A	K	E	R	E	I	S	T	N	T	E	R	G	V	L	N	T	R	W	A	E	W	Y	D	K	E
B-4021				Bw6	B*40:21	WD	A	M	A	R	E	I	S	T	N	T	E	R	G	V	L	N	S	R	L	A	E	W	Y	D	K	E
B-4023				Bw6	B*40:23	C	A	K	E	R	E	I	S	T	N	T	E	R	G	V	L	N	S	R	W	A	E	W	Y	D	K	E
B-4047				Bw4	B*40:47	WD	A	K	E	R	E	I	S	T	N	T	E	L	R	V	L	N	S	R	L	A	E	W	Y	D	K	E
B-4002		B61		Bw6	B*40:02	C	S	K	E	R	E	I	S	T	N	T	E	R	G	V	L	N	T	R	W	A	E	W	Y	E	T	Q
B-4004				Bw6	B*40:04	C	S	K	E	R	E	I	S	T	N	T	E	R	G	L	L	N	T	R	W	A	E	W	Y	E	T	Q
B-4008				Bw6	B*40:08	C	S	K	E	R	N	I	F	T	N	T	E	R	G	V	L	N	T	R	W	A	E	W	Y	E	T	Q
			B41	Bw6	B*41:01	C	A	K	E	R	E	I	S	T	N	T	E	R	G	V	L	N	T	R	W	A	T	W	Y	D	T	E
			B42	Bw6	B*42:01	C	S	E	E	R	N	I	Y	A	Q	A	E	R	G	V	L	N	T	R	W	A	T	W	Y	D	T	E
			B46	Negative	B*46:01	C	A	M	A	R	E	K	Y	R	Q	A	V	R	G	V	L	N	T	R	W	A	L	W	Y	E	T	Q
B-4013			B47	Bw4	B*40:13	C	S	K	E	R	E	I	F	T	N	T	E	L	R	V	L	N	T	R	W	A	E	W	Y	E	T	Q
B-4701				Bw4	B*47:01	C	A	K	E	R	E	I	S	T	N	T	E	L	R	V	L	N	T	R	W	A	E	W	Y	E	T	Q
B-4801			B48	Bw6	B*48:01	C	S	E	E	R	E	I	S	T	N	T	E	R	G	V	L	N	S	R	L	A	E	W	Y	D	K	E
B-4804				Bw6	B*48:04	C	S	E	E	R	E	I	S	T	N	T	E	R	G	V	L	N	S	R	L	A	E	W	Y	E	T	Q
B-4805				Bw6	B*48:05	WD	S	E	E	R	E	I	S	T	N	T	E	R	G	V	L	N	T	R	W	A	E	W	Y	D	K	E
			B53	Bw4	B*53:01	C	A	T	E	R	N	I	F	T	N	T	E	L	R	L	L	N	T	R	W	A	L	W	Y	E	T	Q
			B59	Bw4	B*59:01	C	A	E	E	R	N	I	F	T	N	T	E	L	R	L	L	N	T	R	W	A	T	W	Y	E	T	Q
B-6701			B67	Bw6	B*67:01	C	S	E	E	R	N	I	Y	A	Q	A	E	R	G	V	L	N	T	R	W	T	T	W	Y	E	T	Q
B-1510		B71	B70	Bw6	B*15:10	C	A	E	E	R	N	I	C	T	N	T	E	R	G	V	L	N	T	R	W	A	L	W	Y	E	T	Q
B-1523				Bw4	B*15:23	I	A	E	E	R	N	I	C	T	N	T	E	L	R	V	L	N	T	R	W	A	L	W	Y	E	T	Q
B-1529				Bw4	B*15:29	C	A	E	E	R	N	I	F	T	N	T	E	R	G	V	L	N	T	R	W	A	L	W	Y	E	T	Q
B-1537				Bw6	B*15:37	C	A	E	E	R	N	I	C	T	N	T	E	R	G	V	L	N	T	R	W	A	L	W	H	E	T	Q
B-1552				Bw6	B*15:52	C	A	E	E	R	N	I	C	T	N	T	E	R	G	V	L	N	T	R	W	A	E	W	Y	E	T	Q
B-1503		B72		Bw6	B*15:03	C	A	E	E	R	E	I	S	T	N	T	E	R	G	V	L	N	T	R	W	A	L	W	Y	E	T	Q
B-1547				Bw6	B*15:47	C	A	E	E	R	E	I	S	T	N	T	E	R	G	V	L	N	T	R	W	A	E	W	Y	E	T	Q
B-4802				Bw6	B*48:02	C	S	E	E	R	E	I	S	T	N	T	E	R	G	L	L	N	T	R	W	A	L	W	Y	E	T	Q
			B73	Negative	B*73:01	C	S	E	E	R	N	I	C	A	K	A	V	R	G	M	L	N	T	R	W	A	E	W	H	E	T	Q
B-7801			B78	Bw6	B*78:01	C	A	T	E	R	N	I	F	T	N	T	E	R	G	V	L	N	T	R	W	A	L	W	H	E	T	Q
B-3521				Bw6	B*35:21	C	A	T	E	R	N	I	F	T	N	T	E	R	G	L	L	N	T	R	W	A	L	W	H	E	T	Q
			B81	Bw6	B*81:01	C	S	E	E	R	N	I	Y	A	Q	A	E	R	G	V	L	N	S	R	L	A	E	W	Y	D	K	E
			B82	Bw6	B*82:01	C	A	E	E	R	N	I	Y	A	Q	A	E	R	G	L	L	N	T	R	W	A	L	S	Y	E	T	Q
B-0713			None	Negative	B*07:13	WD	S	G	E	R	E	K	Y	R	Q	A	V	R	G	V	L	N	T	R	W	A	E	W	Y	D	K	E
B-6702			None	Negative	B*67:02	WD	S	G	E	R	E	K	Y	R	Q	A	V	R	G	V	L	N	T	R	W	T	T	W	Y	E	T	Q
	“Proposed Associated Antigens" column shows both previously proposed antigens (no highlight) and newly proposed associated antigens (highlighted in blue) in the current study. “WHO Recognized Antigen" column is divided into three currently accepted “Associated”, “Split” and “Broad” antigen columns. Most of the proposed antigens were associated to one of the WHO recognized antigens according to th…

## Sheet: HLA-C
Supplemental Table 4C: Proposed associated antigens, WHO recognized antigens and their residues determining epitope (DEP) for HLA-C
Proposed Associated Antigens	WHO Recognized Antigen			KIR C1/C2	Prototype Allele	CIWD 3.0	Residue Position
	Associated	Split	Broad				24	45	49	66	73	76	77	80	82	83	90	91	99	103	109	138	143	147	158	163	175	177
			Cw1	C1	C*01:02	C	S	G	A	K	T	V	S	N	R	G	A	G	C	L	L	T	T	W	A	T	G	E
			Cw2	C2	C*02:02	C	A	G	A	K	T	V	N	K	R	G	A	G	Y	L	L	T	T	W	A	E	G	E
		Cw9	Cw3	C1	C*03:03	C	A	G	A	K	T	V	S	N	R	G	A	R	Y	V	L	T	T	W	A	L	G	E
C-0304		Cw10		C1	C*03:04	C	A	G	A	K	T	V	S	N	R	G	A	G	Y	V	L	T	T	W	A	L	G	E
C-0307				C2	C*03:07	C	A	G	A	K	T	V	N	K	R	G	A	G	Y	V	L	T	T	W	A	L	G	E
C-0308				C2	C*03:08	C	A	G	A	N	T	V	S	N	R	G	A	G	Y	V	L	T	T	W	A	L	G	E
C-0401			Cw4	C2	C*04:01	C	A	G	E	K	A	V	N	K	R	G	D	G	F	L	L	T	T	W	A	T	G	E
C-0403				C2	C*04:03	C	A	G	A	K	A	V	N	K	R	G	D	G	F	L	L	T	T	W	A	T	G	E
C-0408				C2	C*04:08	C	A	G	E	K	A	V	N	K	R	G	D	G	F	L	L	T	T	W	A	L	G	E
C-0410				C2	C*04:10	C	A	G	E	K	T	V	N	K	R	G	D	G	F	L	L	T	T	W	A	T	G	E
C-0427				C2	C*04:27	C	A	G	A	K	A	V	N	K	R	G	D	R	F	L	L	T	T	W	A	T	G	E
C-0501			Cw5	C2	C*05:01	C	A	G	A	K	T	V	N	K	R	G	A	G	Y	L	L	K	T	W	A	T	G	K
C-0509				C2	C*05:09	C	A	G	A	K	T	V	N	K	R	G	A	G	Y	L	L	K	T	W	A	T	G	E
C-0810				C2	C*08:10	C	A	G	A	K	T	V	N	K	R	G	A	G	Y	L	L	T	T	W	A	T	G	K
C-0602			Cw6	C2	C*06:02	C	S	G	A	K	A	V	N	K	R	G	D	G	Y	L	L	T	T	W	A	T	G	E
C-0608				C2	C*06:08	C	S	G	A	K	A	V	N	K	R	G	D	G	Y	L	L	T	T	W	A	E	G	E
C-0627				C2	C*06:27	C	S	G	A	K	A	V	N	K	R	G	D	G	Y	L	L	T	T	W	A	T	W	E
C-0701			Cw7	C1	C*07:01	C	S	G	A	N	A	V	S	N	R	G	D	G	Y	L	L	T	T	L	A	T	G	E
C-0702				C1	C*07:02	C	S	G	A	K	A	V	S	N	R	G	D	G	S	L	L	T	T	L	A	T	G	E
C-0704				C1	C*07:04	C	S	G	A	K	A	V	S	N	R	G	D	G	Y	L	L	T	T	L	A	T	G	K
C-0707				C2	C*07:07	I	S	G	A	N	A	V	N	K	R	G	A	G	Y	L	L	T	T	L	A	T	G	E
C-0717				C1	C*07:17	C	S	G	A	K	A	V	S	N	R	G	D	G	S	L	L	T	T	W	A	T	G	E
C-0801			Cw8	C1	C*08:01	C	A	G	A	K	T	V	S	N	R	G	A	G	Y	L	L	T	T	W	A	T	G	K
C-0802				C1	C*08:02	C	A	G	A	K	T	V	S	N	R	G	A	G	Y	L	L	K	T	W	A	T	G	K
C-0803				C1	C*08:03	C	A	G	A	K	T	V	S	N	R	G	A	G	Y	L	L	T	T	W	A	T	R	K
C-0806				C1	C*08:06	C	A	G	A	K	T	V	S	N	R	G	A	G	Y	L	L	T	T	W	A	A	R	K
C-1202			Cw12	C1	C*12:02	C	A	G	A	K	A	V	S	N	R	G	A	G	Y	L	L	T	T	W	A	T	G	E
C-1204				C2	C*12:04	C	A	G	A	K	A	V	N	K	R	G	A	G	Y	L	L	T	T	W	A	T	G	E
C-1212				C1	C*12:12	C	A	G	A	K	A	E	S	N	R	G	A	G	Y	L	L	T	T	W	A	T	G	E
			Cw14	C1	C*14:02	C	A	G	A	K	T	V	S	N	R	G	A	G	F	L	L	T	T	W	A	T	G	E
C-1502			Cw15	C2	C*15:02	C	A	G	A	N	T	V	N	K	R	G	A	G	Y	L	L	T	T	W	A	T	G	E
C-1507				C1	C*15:07	C	A	G	A	N	T	V	S	N	R	G	A	G	Y	L	L	T	T	W	A	T	G	E
C-1601			Cw16	C1	C*16:01	C	A	G	A	K	T	V	S	N	R	G	A	G	Y	L	L	T	T	W	A	T	G	E
C-1602				C2	C*16:02	C	A	G	A	K	T	V	N	K	R	G	A	G	Y	L	L	T	T	W	A	T	G	E
			Cw17	C2	C*17:01	C	A	G	A	K	A	V	N	K	R	G	A	G	Y	L	L	T	S	L	A	E	G	E
			Cw18	C2	C*18:01	C	S	G	A	K	A	V	N	K	R	G	D	G	F	L	L	T	T	W	A	T	G	E
	“Proposed Associated Antigens" column shows both previously proposed antigens (no highlight) and newly proposed associated antigens (highlighted in blue) in the current study. "WHO Recognized Antigen" column is divided into three currently accepted “Associated”, “Split” and “Broad” antigen columns. Most of the proposed antigens were associated to one of the WHO recognized antigens according to th…

## Sheet: DR
Supplemental Table 4D: Proposed associated antigens, WHO recognized antigens and their residues determining epitope (DEP) for HLA-DR
Proposed Associated Antigens	WHO Recognized Antigen			Prototype Allele	CIWD 3.0	Residue Position
	Associated	Split	Broad			9	10	11	12	13	16	47	58	60	67	70	71	74
DR-0101			DR1	DRB1*01:01	C	W	Q	L	K	F	H	Y	A	Y	L	Q	R	A
	DR103			DRB1*01:03	C	W	Q	L	K	F	H	Y	A	Y	I	D	E	A
DR-1501		DR15	DR2	DRB1*15:01/DRB1*15:05	C	W	Q	P	K	R	H	F	A	Y	I/L	Q	A	A
DR-1504				DRB1*15:04	C	W	Q	P	K	R	H	F	A	Y	F	Q	A	A
DR-1601		DR16		DRB1*16:01	C	W	Q	P	K	R	H	Y	A	Y	F	D	R	A
DR-1602				DRB1*16:02/DRB1*16:05	C	W	Q	P	K	R	H	Y	A	Y	L/I	D	R	A
		DR17	DR3	DRB1*03:01	C	E	Y	S	T	S	H	F	A	Y	L	Q	K	R
		DR18		DRB1*03:02	C	E	Y	S	T	S	H	Y	A	Y	L	Q	K	R
DR-0401			DR4	DRB1*04:01/DRB1*04:04	C	E	Q	V	K	H	H	Y	A	Y	L	Q	K/R	A
DR-0402				DRB1*04:02	C	E	Q	V	K	H	H	Y	A	Y	I	D	E	A
DR-0403				DRB1*04:03	C	E	Q	V	K	H	H	Y	A	Y	L	Q	R	E
DR-0412				DRB1*04:12		E	Q	V	K	H	H	Y	A	Y	I	D	R	L
DR-0415				DRB1*04:15	WD	E	Q	V	K	H	H	Y	E	Y	F	D	R	A
DR-1410				DRB1*14:10	C	E	Q	V	K	H	H	Y	A	H	L	R	R	E
DR-1101		DR11	DR5	DRB1*11:01	C	E	Y	S	T	S	H	F	E	Y	F	D	R	A
DR-1102				DRB1*11:02	C	E	Y	S	T	S	H	F	E	Y	I	D	E	A
DR-1103				DRB1*11:03	C	E	Y	S	T	S	H	F	E	Y	F	D	E	A
DR-1105				DRB1*11:05	I	E	Y	S	T	G	H	F	E	Y	F	D	R	A
DR-1107				DRB1*11:07	I	E	Y	S	T	S	H	F	E	Y	L	Q	K	R
DR-1108				DRB1*11:08	C	E	Y	S	T	S	H	F	E	Y	L	D	R	A
DR-1117				DRB1*11:17	C	E	Y	S	T	S	H	Y	E	Y	L	R	R	E
DR-1201		DR12		DRB1*12:01	C	E	Y	S	T	G	Y	F	A	S	I	D	R	A
DR-1202				DRB1*12:02	C	E	Y	S	T	G	Y	F	A	S	F	D	R	A
DR-1301		DR13	DR6	DRB1*13:01/DRB1*13:20	C	E	Y	S	T	S	H	F	A	Y	I/L	D	E	A
DR-1303				DRB1*13:03/DRB1*13:12	C	E	Y	S	T	S	H	Y	A	Y	I	D	K/R	A
DR-1305				DRB1*13:05/DRB1*13:49	C	E	Y	S	T	S	H	F/Y	A	Y	F	D	R	A
DR-1317				DRB1*13:17	WD	E	Y	S	T	G	Y	F	A	Y	I	D	E	A
DR-1339				DRB1*13:39	WD	E	Y	S	T	S	H	F	A	S	I	D	E	A
DR-1343				DRB1*13:43		E	Y	S	T	S	H	F	A	H	L	D	E	A
DR-1401		DR14		DRB1*14:54	C	E	Y	S	T	S	H	Y	A	H	L	R	R	E
DR-1402				DRB1*14:02/DRB1*14:17/DRB1*14:19	C	E	Y	S	T	S	H	Y/F	A	Y	L	Q	R/K	A
	DR1403			DRB1*14:03	C	E	Y	S	T	S	H	Y	A	Y	L	D	R	L
	DR1404			DRB1*14:04	C	E	Y	S	T	G	Y	Y	A	H	L	R	R	E
DR-1405				DRB1*14:05	C	E	Y	S	T	S	Q	Y	A	Y	L	R	R	E
DR-1411				DRB1*14:11	C	E	Y	S	T	G	Y	Y	E	Y	L	R	R	E
DR-1414				DRB1*14:14		E	Y	S	T	S	H	Y	A	Y	L	R	R	E
DR-1419				DRB1*14:19	C	E	Y	S	T	S	H	Y	A	Y	L	Q	K	A
DR-1422				DRB1*14:22	I	E	Y	S	T	S	H	Y	A	H	F	D	R	A
DR-1424				DRB1*14:24	C	E	Y	S	T	S	H	Y	A	Y	I	Q	A	A
DR-1448				DRB1*14:48	C	E	Y	S	T	S	H	Y	A	S	L	Q	R	A
			DR7	DRB1*07:01	C	W	Q	G	K	Y	H	Y	A	S	I	D	R	Q
DR-0801			DR8	DRB1*08:01	C	E	Y	S	T	G	Y	Y	A	Y	F	D	R	L
DR-0803				DRB1*08:03	C	E	Y	S	T	G	Y	Y	A	Y	I	D	R	L
DR-0808				DRB1*08:08	C	E	Y	S	T	G	Y	Y	A	H	F	D	R	L
DR-0818				DRB1*08:18	I	E	Y	S	T	G	Y	Y	A	Y	I	D	R	A
			DR9	DRB1*09:01	C	K	Q	D	K	F	H	Y	A	S	F	R	R	E
			DR10	DRB1*10:01	C	E	E	V	K	F	H	Y	A	Y	L	R	R	A
DR-5101			DR51	DRB5*01:01	WD	Q	Q	D	K	Y	H	Y	A	Y	F	D	R	A
DR-5102				DRB5*02:02	WD	Q	Q	D	K	Y	H	Y	A	Y	I	Q	A	A
DR-5103				DRB5*01:03	WD	Q	Q	D	K	Y	H	Y	A	Y	F	D	T	A
DR-5201			DR52	DRB3*01:01	WD	E	L	R	K	S	H	Y	A	S	L	Q	K	R
DR-5202				DRB3*02:02	WD	E	L	L	K	S	H	Y	A	Y	L	Q	K	Q
DR-5203				DRB3*03:01	WD	E	L	L	K	S	H	Y	A	S	L	Q	K	Q
			DR53	DRB4*01:01	WD	E	Q	A	K	C	H	Y	A	Y	L	R	R	E
	No update was made in this table. “Proposed Associated Antigens" column shows cumulatively proposed associated antigens. "WHO Recognized Antigen" column is divided into three currently accepted “Associated”, “Split” and “Broad” antigen columns. Most of the proposed antigens were associated to one of the WHO recognized antigens according to the first field allele name. “Prototype Allele” column sh…

## Sheet: DQ
Supplemental Table 4E-F: Proposed associated antigens, WHO recognized antigens and their residues determining epitope (DEP) for HLA-DQ
E: HLA-DQB1 related WHO recognized antigens and elected AA residues
WHO Recognized Antigen		Prototype Allele	CIWD 3.0	Residue Position
Split	Broad			45	46	47	55	57	70	71	74	77	84	89	90
DQ5	DQ1	DQB1*05:01/DQB1*05:02/DQB1*05:03	C	G	V	Y	R	D/V/S	G	A	S	R	E	G	I
DQ6		DQB1*06:02/DQB1*06:08/DQB1*06:10	C	G	V	Y	R	D/V/S	G	T	E	T	E	G	I
	DQ2	DQB1*02:01/DQB1*02:180	C	G	E	F	L	A/D	R	K	A	R	Q	T	T
DQ7	DQ3	DQB1*03:01/DQB1*03:04	C	E	V	Y	P	D/A	R	T	E	T	Q	T	T
DQ8		DQB1*03:02	C	G	V	Y	P	A	R	T	E	T	Q	T	T
DQ9		DQB1*03:03	C	G	V	Y	P	D	R	T	E	T	Q	T	T
	DQ4	DQB1*04:01	C	G	V	Y	R	D	E	D	S	T	Q	T	T
	F: HLA-DQA1 related antigens, prototype two-field alleles and AA residues at each position
	Proposed Antigen	Prototype Allele	CIWD 3.0	Residue Position
				25	51	52	53	56	74	75	76
	DQA-01	DQA1*01:01		Y	F	S	K	G	N	I	M
	DQA-03	DQA1*03:01		Y	F	R	R	R	N	I	V
	Proposed Antigen	Prototype Allele		25	51	52	53	56 (57)	74 (75)	75 (76)	76 (77)
	DQA-02	DQA1*02:01		F	F	H	R	F	I	L	I
	DQA-04	DQA1*04:01		Y	L	R	Q	F	I	L	I
	DQA-05	DQA1*05:01		Y	L	R	Q	F	S	L	I
	DQA-06	DQA1*06:01		F	L	R	Q	F	I	L	I

## Sheet: DP
Supplemental Table 4G-H: Proposed associated antigens, WHO recognized antigens and their residues determining epitope (DEP) for HLA-DP
G: HLA-DPB1 related antigens, prototype two-field alleles and AA residues at each position
Proposed Antigen	Prototype Allele	CIWD 3.0	Residue Position
			56	57	69	84	85	86	96
DP-01	DPB1*01:01/DPB1*11:01	C	A	E	K/R	D	E	A	K
DP-0201	DPB1*02:01	C	E	E	E	G	G	P	R
DP-0202	DPB1*02:02	C	A	E	E	G	G	P	R
DP-03	DPB1*03:01/DPB1*69:01	C	E	D	K/R	D	E	A	K
DP-0401	DPB1*04:01/DPB1*40:01	C	A	E	K	G/V	G	P	R
DP-0402	DPB1*04:02/DPB1*28:01	C	E	E	K	G/V	G	P	R
DP-06	DPB1*06:01	C	E	D	E	D	E	A	K
DP-10	DPB1*10:01	C	E	E	E	D	E	A	K
DP-13	DPB1*13:01	C	A	E	E	D	E	A	K
DP-15	DPB1*15:01/DPB1*34:01/DPB1*350:01	C	A	E	R/K	V	G	P	K
DP-17	DPB1*17:01	C	E	D	E	D	E	A	R
DP-18	DPB1*18:01/DPB1*463:01	C	E	E	K	V/G	G	P	K
DP-30	DPB1*30:01	C	A	E	E	D	E	A	R
DP-31	DPB1*31:01	C	A	E	K	D	E	A	R
DP-45	DPB1*45:01/DPB1*136:01	C	E	E	K/R	D	E	A	K
DP-46	DPB1*46:01	C	E	D	E	G	G	P	R
DP-80	DPB1*80:01	C	E	D	K	G	G	P	R
H: HLA-DPA1 related antigens, prototype two-field alleles and AA residues at each position
Proposed Antigen	Prototype Allele	CIWD 3.0	Residue Position
			50	55	58	59	60
DPA-01	DPA1*01:03		Q	E	G	G	L
DPA-02	DPA1*02:01		R	E	G	G	L
