# Supplementary material for: Replacements at Structural or Functional Dimorphisms 103, 109 and 167 Distinguish HLA Class I Serologically Defined Antigens
Source: HLA. 2025 Sep 13;106(3):e70387. doi: 10.1111/tan.70387 (PMC12432678; doi:10.1111/tan.70387)
Supplement: Supplementary file 6 — Table S5: Status of HLA serologic definition. [file TAN-106-e70387-s001.xlsx]

## Sheet: Sheet1
Supplemental Table 5: STATUS OF HLA SEROLOGIC DEFINITION
SDa	Molecularb	DEPc	Antigensd	Parente	Commonf	FULLg	SEROTYPEh
A	HLA-A	29	62	21	108	103	5
B	HLA-B	26	109	43	198	194	4
Cw	HLA-C	22	36	9	74	69	5
DR	HLA-DRB1	13	47	14	89	89	0
DR52	HLA-DRB3	13	3	1	5	5	0
DR53	HLA-DRB4	13	1	1	4	4	0
DR51	HLA-DRB5	13	3	1	5	5	0
DQ	HLA-DQB1	12	7	7	30	30	0
DQA	HLA-DQA1	8	6		14	13	1
DP	HLA-DPB1	7	17		73	73	0
DPA	HLA-DPA1	5	2		6	6	0
Total			293	97	606	591	15
Current status of HLA serologic definition in 2025 based on Common, Intermediate and Well-Documented HLA alleles (CIWD 3.0)
a	Serotype designation
b	HLA gene/locus name
c	Number of DEPs considered for the definition of FULL serotypes
d	Number of Antigens including both, WHO recognized and proposed Antigens that were defined in silico by the DEPs.
e	Number of current WHO recognized Antigens; Associated Antigens are not included in the count
f	Number of common alleles
g	Number of common proteins in the FULL assignment category
h	Number of common proteins that in the SEROTYPE assignment category
